# Supplementary material for: Effects of a Glycosylated Form of Active Vitamin D Combined with Natural Triterpenes on Sow Productive Performance, Mineral Homeostasis, Immune Biomarkers and Serum Proteome
Source: Vet Sci. 2026 Mar 5;13(3):246. doi: 10.3390/vetsci13030246 (PMC13030638; doi:10.3390/vetsci13030246)
Supplement: Supplementary file 1 [file vetsci-13-00246-s001.zip]

Archive with 1 entries (1 files):
- vetsci-4117361-supplementary.pdf
